# Supplementary material for: A Handy Liquid Metal Based Non-Invasive Electrophoretic Particle Microtrap
Source: Micromachines (Basel). 2018 May 7;9(5):221. doi: 10.3390/mi9050221 (PMC6187542; doi:10.3390/mi9050221)
Supplement: Supplementary file 1 [file micromachines-09-00221-s001.zip]

Archive with 2 entries (2 files):
- EP trap for particle-double speed.mp4
- micromachines-295059 supplementary material.pdf
